# Supplementary material for: Magnetic Platelets as a Platform for Drug Delivery and Cell Trapping
Source: Pharmaceutics. 2023 Jan 7;15(1):214. doi: 10.3390/pharmaceutics15010214 (PMC9866132; doi:10.3390/pharmaceutics15010214)
Supplement: Supplementary file 1 [file pharmaceutics-15-00214-s001.zip]

Archive with 1 entries (1 files):
- pharmaceutics-2103831-supplementary.pdf
